# Supplementary material for: Modelling of Tissue Invasion in Epithelial Monolayers
Source: Life (Basel). 2023 Feb 2;13(2):427. doi: 10.3390/life13020427 (PMC9964186; doi:10.3390/life13020427)
Supplement: Supplementary file 1 [file life-13-00427-s001.zip]

Archive with 8 entries (8 files):
- Movie S1.mp4
- Movie S2.mp4
- Movie S3.mp4
- Movie S4.mp4
- Movie S5.mp4
- Movie S6.mp4
- Movie S7.avi
- Movie S8.avi
